# Supplementary material for: Spectroscopic Identification of Bacteria Resistance to Antibiotics by Means of Absorption of Specific Biochemical Groups and Special Machine Learning Algorithm
Source: Antibiotics (Basel). 2023 Sep 30;12(10):1502. doi: 10.3390/antibiotics12101502 (PMC10604181; doi:10.3390/antibiotics12101502)
Supplement: Supplementary file 1 [file antibiotics-12-01502-s001.zip]

Archive with 1 entries (1 files):
- antibiotics-2590586-supplementary.pdf
